# Supplementary material for: Taxonomic and enzymatic basis of the cellulolytic microbial consortium KKU-MC1 and its application in enhancing biomethane production
Source: Sci Rep. 2023 Feb 20;13:2968. doi: 10.1038/s41598-023-29895-0 (PMC9941523; doi:10.1038/s41598-023-29895-0)
Supplement: Supplementary file 6 — Supplementary Table S5. [file 41598_2023_29895_MOESM6_ESM.xlsx]

## Sheet: Table S4
	Table S4. The detailed of diversity and taxonomic affiliation of CAZyme genes
	CAZy_Family	Description	Gene_Num
	AA
	AA1	Laccase / p-diphenol:oxygen oxidoreductase / ferroxidase (EC 1.10.3.2); ferroxidase (EC 1.10.3.-); Laccase-like multicopper oxidase (EC 1.10.3.-)	6
	AA3	cellobiose dehydrogenase (EC 1.1.99.18); glucose 1-oxidase (EC 1.1.3.4); aryl alcohol oxidase (EC 1.1.3.7); alcohol oxidase (EC 1.1.3.13); pyranose oxidase (EC 1.1.3.10)	6
	AA10	AA10 (formerly CBM33) proteins are copper-dependent lytic polysaccharide monooxygenases (LPMOs); some proteins have been shown to act on chitin, others on cellulose;	4
	AA6	1,4-benzoquinone reductase (EC. 1.6.5.6)	4
	AA7	glucooligosaccharide oxidase (EC 1.1.3.-); chitooligosaccharide oxidase (EC 1.1.3.-)	2
	carbohydrate binding modules
	CBM32	Binding to galactose and lactose has been demonstrated for the module of Micromonospora viridifaciens sialidase (PMID: 16239725). Binding to polygalacturonic acid has been shown for a Yersinia member (PMID: 17292916). Binding to LacNAc (&beta;-D-galactosyl-1,4-&beta;-D-N-acetylglucosamine) has been shown for an N-acetylglucosaminidase from Clostridium perfingens (PMID: 16990278).	31
	CBM6	Modules of approx. 120 residues. The cellulose-binding function has been demonstrated in one case on amorphous cellulose and &beta;-1,4-xylan. Some of these modules also bind &beta;-1,3-glucan, &beta;-1,3-1,4-glucan, and &beta;-1,4-glucan.	28
	CBM50	Modules of approx. 50 residues found attached to various enzymes from families GH18, GH19, GH23, GH24, GH25 and GH73, i.e. enzymes cleaving either chitin or peptidoglycan. Binding to chitopentaose demonstrated in the case of Pteris ryukyuensis chitinase A [Ohnuma T et al. (2008) J. Biol. Chem. 283:5178-87 (PMID: 18083709)]. CBM50 modules are also found in a multitude of other enzymes targeting th…	168
	CBM48	Modules of approx. 100 residues with glycogen-binding function, appended to GH13 modules. Also found in the beta subunit (glycogen-binding) of AMP-activated protein kinases (AMPK)	26
	CBM34	Modules of approx. 120 residues. Granular starch-binding function has been demonstrated in the case of Thermoactinomyces vulgaris R-47 &alpha;-amylase 1 (TVAI).	21
	CBM3	Modules of approx. 150 residues found in bacterial enzymes. The cellulose-binding function has been demonstrated in many cases. In one instance binding to chitin has been reported.	15
	CBM20	The granular starch-binding function has been demonstrated in several cases. Interact strongly with cyclodextrins. Often designated as starch-binding domains (SBD).	14
	CBM5	Modules of approx. 60 residues found in bacterial enzymes. Chitin-binding described in several cases. Distantly related to the CBM12 family.	9
	CBM67	Fujimoto et al. [PMID : 23486481] disclosed the L-rhamnose binding activity and 3-D structure of the CBM67 of Streptomyces avermitilis &alpha;-L-rhamnosidase (SaRha78A);	9
	CBM9	Modules of approx. 170 residues found so far only in xylanases. The cellulose-binding function has been demonstrated in one case.	9
	CBM35	Modules of approx. 130 residues. A module that is conserved in three Cellvibrio xylan-degrading enzymes binds to xylan and the interaction is calcium dependent, while a module from a Cellvibrio mannanase binds to decorated soluble mannans and mannooligosaccharides. A module in a	8
	CBM57	Created from reading Schallus et al (2008) Mol Biol Cell. 19:3404-3414 [PMID: 18524852] and finding related domains attached to various glycosidases.	5
	CBM62	The CBM62 module od Clostridium thermocellum Cthe_2193 protein binds galactose moieties found on xyloglucan, arabinogalactan and galactomannan.	5
	CBM13	Modules of approx. 150 residues which always appear as a threefold internal repeat. The only apparent exception to this, xylanase II of Actinomadura sp. FC7 (GenBank U08894), is in fact not completely sequenced. These modules were first identified in several plant lectins such as ricin or agglutinin of Ricinus communis which bind galactose residues. The three-dimensional structure of a plant lect…	4
	CBM51	Modules of approx. 150 residues found attached to various enzymes from families GH2, GH27, GH31, GH95, GH98 and GH101 . Binding to galactose and to blood group A/B-antigens demonstrated in the case of C. perfringens GH95CBM51 and GH98CBM51 respectively [Gregg KJ et al. (2008) J. Biol. Chem. 283:12604-13 PMID: 18292090].	4
	CBM12	Modules of approx. 40-60 residues. The majority of these modules is found among chitinases where the function is chitin-binding. Distantly related to the CBM5 family.	3
	CBM4	Modules of approx. 150 residues found in bacterial enzymes. Binding of these modules has been demonstrated with xylan, &beta;-1,3-glucan, &beta;-1,3-1,4-glucan, &beta;-1,6-glucan and amorphous cellulose but not with crystalline cellulose.	3
	CBM22	A xylan binding function has been demonstrated in several cases and affinity with mixed &beta;-1,3/&beta;-1,4-glucans in one. In several cases a thermostabilizing effect has also been seen.	2
	CBM30	Binding to cellulose has been demonstrated for the N-terminal module of Fibrobacter succinogenes CelF.	2
	CBM38	The inulin-binding function has been demonstrated in the case of the cycloinulo-oligosaccharide fructanotransferase from Paenibacillus macerans (Bacillus macerans) by Lee et al. (2004) FEMS Microbiol Lett 234:105-10. (PMID:15109727).	2
	CBM54	Binding to xylan, yeast cell wall glucan and chitin shown in Dvortsov et al., Microbiology UK (2009) in press.	2
	CBM58	The CBM58 module of the Bacteroides thetaiotaomicron SusG protein has been shown to bind maltoheptaose	2
	CBM11	Modules of approx. 180-200 residues. The CBM11 of Clotridium thermocellum Cel26A-Cel5E has been shown to bind both &beta;-1,4-glucan and &beta;-1,3-1,4-mixed linked glucans.	1
	CBM17	Modules of approx. 200 residues. Binding to amorphous cellulose, cellooligosaccharides and derivatized cellulose has been demonstrated.	1
	CBM2	Modules of approx. 100 residues and which are found in a large number of bacterial enzymes. The cellulose-binding function has been demonstrated in many cases. Several of these modules have been shown to also bind chitin or xylan.	1
	CBM23	Mannan-binding function demonstrated in one case.	1
	CBM25	Starch-binding function demonstrated in one case.	1
	CBM26	Starch-binding function demonstrated in two cases.	1
	CBM28	The module from the endo-1,4-glucanase of Bacillus sp. 1139 binds to non-crystalline cellulose, cellooligosaccharides, and &beta;-(1,3)(1,4)-glucans	1
	CBM37	Modules of approx. 100 residues, conserved in numerous R. albus polysaccharide-degrading enzymes and other proteins from this bacterium. Several members of CBM37 have been shown to exhibit rather broad binding specificity to xylan, chitin, microcrystalline and phosphoric-acid swollen cellulose, as well as more heterogeneous substrates, such as alfalfa cell walls, banana stem and wheat straw.	1
	CBM44	The C-terminal CBM44 module of the Clostridium thermocellum enzyme has been demonstrated to bind equally well cellulose and xyloglucan	1
	CBM66	The CBM66 module, derived from the Bacillus subtilis exo-acting &beta;-fructosidase SacC, targets the terminal fructoside residue of fructans.	1
	CBM69	starch-binding function demonstrated in one case; distantly related to families CBM20 and CBM48	1
	CE
	CE4	acetyl xylan esterase (EC 3.1.1.72); chitin deacetylase (EC 3.5.1.41); chitooligosaccharide deacetylase (EC 3.5.1.-); peptidoglycan GlcNAc deacetylase (EC 3.5.1.-); peptidoglycan N-acetylmuramic acid deacetylase (EC 3.5.1.-).	89
	CE1	acetyl xylan esterase (EC 3.1.1.72); cinnamoyl esterase (EC 3.1.1.-); feruloyl esterase (EC 3.1.1.73); carboxylesterase (EC 3.1.1.1); S-formylglutathione hydrolase (EC 3.1.2.12); diacylglycerol O-acyltransferase (EC 2.3.1.20); trehalose 6-O-mycolyltransferase (EC 2.3.1.122)	49
	CE9	N-acetylglucosamine 6-phosphate deacetylase (EC 3.5.1.25); N-acetylglucosamine 6-phosphate deacetylase (EC 3.5.1.80)	41
	CE11	UDP-3-0-acyl N-acetylglucosamine deacetylase (EC 3.5.1.-).	28
	CE8	pectin methylesterase (EC 3.1.1.11).	14
	CE7	acetyl xylan esterase (EC 3.1.1.72); cephalosporin-C deacetylase (EC 3.1.1.41).	11
	CE12	pectin acetylesterase (EC 3.1.1.-); rhamnogalacturonan acetylesterase (EC 3.1.1.-); acetyl xylan esterase (EC 3.1.1.72)	9
	CE15	4-O-methyl-glucuronoyl methylesterase (EC 3.1.1.-)	9
	CE6	acetyl xylan esterase (EC 3.1.1.72).	8
	CE2	acetyl xylan esterase (EC 3.1.1.72).	4
	CE14	N-acetyl-1-D-myo-inosityl-2-amino-2-deoxy-&alpha;-D-glucopyranoside deacetylase (EC 3.5.1.89); diacetylchitobiose deacetylase (EC 3.5.1.-); mycothiol S-conjugate amidase (EC 3.5.1.-)	5
	CE3	acetyl xylan esterase (EC 3.1.1.72).	1
	GH
	GH2	&beta;-galactosidase (EC 3.2.1.23) ; &beta;-mannosidase (EC 3.2.1.25); &beta;-glucuronidase (EC 3.2.1.31); &alpha;-L-arabinofuranosidase (EC 3.2.1.55); mannosylglycoprotein endo-&beta;-mannosidase (EC 3.2.1.152); exo-&beta;-glucosaminidase (EC 3.2.1.165)	190
	GH43	&beta;-xylosidase (EC 3.2.1.37); &alpha;-L-arabinofuranosidase (EC 3.2.1.55); arabinanase (EC 3.2.1.99); xylanase (EC 3.2.1.8); galactan 1,3-&beta;-galactosidase (EC 3.2.1.145); &alpha;-1,2-L-arabinofuranosidase (EC 3.2.1.-); exo-&alpha;-1,5-L-arabinofuranosidase (EC 3.2.1.-); [inverting] exo-&alpha;-1,5-L-arabinanase (EC 3.2.1.-); &beta;-1,3-xylosidase (EC 3.2.1.-)	159
	GH3	&beta;-glucosidase (EC 3.2.1.21); xylan 1,4-&beta;-xylosidase (EC 3.2.1.37); &beta;-glucosylceramidase (EC 3.2.1.45); &beta;-N-acetylhexosaminidase (EC 3.2.1.52); &alpha;-L-arabinofuranosidase (EC 3.2.1.55); glucan 1,3-&beta;-glucosidase (EC 3.2.1.58); glucan 1,4-&beta;-glucosidase (EC 3.2.1.74); isoprimeverose-producing oligoxyloglucan hydrolase (EC 3.2.1.120); coniferin &beta;-glucosidase (EC 3…	145
	GH13	&alpha;-amylase (EC 3.2.1.1); pullulanase (EC 3.2.1.41); cyclomaltodextrin glucanotransferase (EC 2.4.1.19); cyclomaltodextrinase (EC 3.2.1.54); trehalose-6-phosphate hydrolase (EC 3.2.1.93); oligo-&alpha;-glucosidase (EC 3.2.1.10); maltogenic amylase (EC 3.2.1.133); neopullulanase (EC 3.2.1.135); &alpha;-glucosidase (EC 3.2.1.20); maltotetraose-forming &alpha;-amylase (EC 3.2.1.60); isoamylase (…	116
	GH92	mannosyl-oligosaccharide &alpha;-1,2-mannosidase (EC 3.2.1.113); mannosyl-oligosaccharide &alpha;-1,3-mannosidase (EC 3.2.1.-); mannosyl-oligosaccharide &alpha;-1,6-mannosidase (EC 3.2.1.-);&alpha;-mannosidase (EC 3.2.1.24); &alpha;-1,2-mannosidase (EC 3.2.1.-); &alpha;-1,3-mannosidase (EC 3.2.1.-); &alpha;-1,4-mannosidase (EC 3.2.1.-); mannosyl-1-phosphodiester &alpha;-1,P-mannosidase (EC 3.2.1.…	97
	GH23	lysozyme type G (EC 3.2.1.17); peptidoglycan lyase (EC 4.2.2.n1) also known in the literature as peptidoglycan lytic transglycosylase; chitinase (EC 3.2.1.14)	85
	GH1	&beta;-glucosidase (EC 3.2.1.21); &beta;-galactosidase (EC 3.2.1.23); &beta;-mannosidase (EC 3.2.1.25); &beta;-glucuronidase (EC 3.2.1.31); &beta;-xylosidase (EC 3.2.1.37); &beta;-D-fucosidase (EC 3.2.1.38); phlorizin hydrolase (EC 3.2.1.62); exo-&beta;-1,4-glucanase (EC 3.2.1.74); 6-phospho-&beta;-galactosidase (EC 3.2.1.85); 6-phospho-&beta;-glucosidase (EC 3.2.1.86); strictosidine &beta;-gluco…	83
	GH20	&beta;-hexosaminidase (EC 3.2.1.52); lacto-N-biosidase (EC 3.2.1.140); &beta;-1,6-N-acetylglucosaminidase) (EC 3.2.1.-); &beta;-6-SO3-N-acetylglucosaminidase (EC 3.2.1.-)	63
	GH97	glucoamylase (EC 3.2.1.3); &alpha;-glucosidase (EC 3.2.1.20); &alpha;-galactosidase (EC 3.2.1.22)	57
	GH18	chitinase (EC 3.2.1.14); lysozyme (EC 3.2.1.17); endo-&beta;-N-acetylglucosaminidase (EC 3.2.1.96); peptidoglycan hydrolase with endo-&beta;-N-acetylglucosaminidase specificity (EC 3.2.1.-); Nod factor hydrolase (EC 3.2.1.-); xylanase inhibitor; concanavalin B; narbonin	55
	GH31	&alpha;-glucosidase (EC 3.2.1.20); &alpha;-1,3-glucosidase (EC 3.2.1.84); sucrase-isomaltase (EC 3.2.1.48) (EC 3.2.1.10); &alpha;-xylosidase (EC 3.2.1.177); &alpha;-glucan lyase (EC 4.2.2.13); isomaltosyltransferase (EC 2.4.1.-); &alpha;-mannosidase (EC 3.2.1.24); oligosaccharide &alpha;-1,4-glucosyltransferase (EC 2.4.1.161)	53
	GH78	&alpha;-L-rhamnosidase (EC 3.2.1.40)	52
	GH73	lysozyme (EC 3.2.1.17); mannosyl-glycoprotein endo-&beta;-N-acetylglucosaminidase (EC 3.2.1.96); peptidoglycan hydrolase with endo-&beta;-N-acetylglucosaminidase specificity (EC 3.2.1.-)	51
	GH28	polygalacturonase (EC 3.2.1.15); exo-polygalacturonase (EC 3.2.1.67); exo-polygalacturonosidase (EC 3.2.1.82); rhamnogalacturonase (EC 3.2.1.171); rhamnogalacturonan &alpha;-1,2-galacturonohydrolase (EC 3.2.1.173); rhamnogalacturonan &alpha;-L-rhamnopyranohydrolase (EC 3.2.1.174); endo-xylogalacturonan hydrolase (EC 3.2.1.-)	46
	GH29	&alpha;-L-fucosidase (EC 3.2.1.51); &alpha;-1,3/1,4-L-fucosidase (EC 3.2.1.111)	37
	GH9	endoglucanase (EC 3.2.1.4); endo-&beta;-1,3(4)-glucanase / lichenase-laminarinase (EC 3.2.1.6); &beta;-glucosidase (EC 3.2.1.21); lichenase / endo-&beta;-1,3-1,4-glucanase (EC 3.2.1.73); exo-&beta;-1,4-glucanase / cellodextrinase (EC 3.2.1.74); cellobiohydrolase (EC 3.2.1.91); xyloglucan-specific endo-&beta;-1,4-glucanase / endo-xyloglucanase (EC 3.2.1.151); exo-&beta;-glucosaminidase (EC 3.2.1.1…	37
	GH105	unsaturated rhamnogalacturonyl hydrolase (EC 3.2.1.172); d-4,5-unsaturated &beta;-glucuronyl hydrolase (EC 3.2.1.-)	36
	GH77	amylomaltase or 4-&alpha;-glucanotransferase (EC 2.4.1.25)	35
	GH88	d-4,5-unsaturated &beta;-glucuronyl hydrolase (EC 3.2.1.-)	35
	GH95	&alpha;-1,2-L-fucosidase (EC 3.2.1.63); &alpha;-L-fucosidase (EC 3.2.1.51)	30
	GH36	&alpha;-galactosidase (EC 3.2.1.22); &alpha;-N-acetylgalactosaminidase (EC 3.2.1.49); stachyose synthase (EC 2.4.1.67); raffinose synthase (EC 2.4.1.82)	29
	GH4	maltose-6-phosphate glucosidase (EC 3.2.1.122); &alpha;-glucosidase (EC 3.2.1.20); &alpha;-galactosidase (EC 3.2.1.22); 6-phospho-&beta;-glucosidase (EC 3.2.1.86); &alpha;-glucuronidase (EC 3.2.1.139); &alpha;-galacturonase (EC 3.2.1.67); palatinase (EC 3.2.1.-)	29
	GH51	endoglucanase (EC 3.2.1.4); endo-&beta;-1,4-xylanase (EC 3.2.1.8); &beta;-xylosidase (EC 3.2.1.37); &alpha;-L-arabinofuranosidase (EC 3.2.1.55)	29
	GH5	chitosanase (EC 3.2.1.132); &beta;-mannosidase (EC 3.2.1.25); endo-&beta;-1,4-glucanase / cellulase (EC 3.2.1.4); glucan &beta;-1,3-glucosidase (EC 3.2.1.58); licheninase (EC 3.2.1.73); glucan endo-1,6-&beta;-glucosidase (EC 3.2.1.75); mannan endo-&beta;-1,4-mannosidase (EC 3.2.1.78); endo-&beta;-1,4-xylanase (EC 3.2.1.8); cellulose &beta;-1,4-cellobiosidase (EC 3.2.1.91); &beta;-1,3-mannanase (E…	27
	GH32	invertase (EC 3.2.1.26); endo-inulinase (EC 3.2.1.7); &beta;-2,6-fructan 6-levanbiohydrolase (EC 3.2.1.64); endo-levanase (EC 3.2.1.65); exo-inulinase (EC 3.2.1.80); fructan &beta;-(2,1)-fructosidase/1-exohydrolase (EC 3.2.1.153); fructan &beta;-(2,6)-fructosidase/6-exohydrolase (EC 3.2.1.154); sucrose:sucrose 1-fructosyltransferase (EC 2.4.1.99); fructan:fructan 1-fructosyltransferase (EC 2.4.1.…	22
	GH35	&beta;-galactosidase (EC 3.2.1.23); exo-&beta;-glucosaminidase (EC 3.2.1.165); exo-&beta;-1,4-galactanase (EC 3.2.1.-); &beta;-1,3-galactosidase (EC 3.2.1.-)	22
	GH130	1-&beta;-D-mannopyranosyl-4-D-glucopyranose:phosphate &alpha;-D-mannosyltransferase (EC 2.4.1.281); &beta;-1,4-mannooligosaccharide phosphorylase (EC 2.4.1.-)	21
	GH33	sialidase or neuraminidase (EC 3.2.1.18); trans-sialidase (EC 2.4.1.-); 2-keto-3-deoxynononic acid sialidase (EC 3.2.1.-)	21
	GH65	&alpha;,&alpha;-trehalase (EC 3.2.1.28); maltose phosphorylase (EC 2.4.1.8); trehalose phosphorylase (EC 2.4.1.64); kojibiose phosphorylase (EC 2.4.1.230); trehalose-6-phosphate phosphorylase (EC 2.4.1.216); nigerose phosphorylase (EC 2.4.1.279); 3-O-&alpha;-glucopyranosyl-L-rhamnose phosphorylase (EC 2.4.1.282); 2-O-&alpha;-glucopyranosylglycerol: phosphate &beta;-glucosyltransferase (EC 2.4.1.-)	20
	GH127	&beta;-L-arabinofuranosidase (EC 3.2.1.185)	19
	GH25	lysozyme (EC 3.2.1.17)	18
	GH30	endo-&beta;-1,4-xylanase (EC 3.2.1.8); &beta;-glucosidase (EC 3.2.1.21); &beta;-glucuronidase (EC 3.2.1.31); &beta;-xylosidase (EC 3.2.1.37); &beta;-fucosidase (EC 3.2.1.38); glucosylceramidase (EC 3.2.1.45); &beta;-1,6-glucanase (EC 3.2.1.75); glucuronoarabinoxylan endo-&beta;-1,4-xylanase (EC 3.2.1.136); endo-&beta;-1,6-galactanase (EC 3.2.1.164); [reducing end] &beta;-xylosidase (EC 3.2.1.-)	18
	GH106	&alpha;-L-rhamnosidase (EC 3.2.1.40)	17
	GH16	xyloglucan:xyloglucosyltransferase (EC 2.4.1.207); keratan-sulfate endo-1,4-&beta;-galactosidase (EC 3.2.1.103); endo-1,3-&beta;-glucanase (EC 3.2.1.39); endo-1,3(4)-&beta;-glucanase (EC 3.2.1.6); licheninase (EC 3.2.1.73); &beta;-agarase (EC 3.2.1.81); &kappa;-carrageenase (EC 3.2.1.83); xyloglucanase (EC 3.2.1.151); endo-&beta;-1,3-galactanase (EC 3.2.1.181); &beta;-porphyranase (EC 3.2.1.178);…	17
	GH26	&beta;-mannanase (EC 3.2.1.78); &beta;-1,3-xylanase (EC 3.2.1.32); lichenase / endo-&beta;-1,3-1,4-glucanase (EC 3.2.1.73); mannobiose-producing exo-&beta;-mannanase (EC 3.2.1.-)	17
	GH10	endo-1,4-&beta;-xylanase (EC 3.2.1.8); endo-1,3-&beta;-xylanase (EC 3.2.1.32); tomatinase (EC 3.2.1.-)	16
	GH38	&alpha;-mannosidase (EC 3.2.1.24); mannosyl-oligosaccharide &alpha;-1,2-mannosidase (EC 3.2.1.113); mannosyl-oligosaccharide &alpha;-1,3-1,6-mannosidase (EC 3.2.1.114); &alpha;-2-O-mannosylglycerate hydrolase (EC 3.2.1.170); mannosyl-oligosaccharide &alpha;-1,3-mannosidase (EC 3.2.1.-)	16
	GH76	&alpha;-1,6-mannanase (EC 3.2.1.101)	15
	GH109	&alpha;-N-acetylgalactosaminidase (EC 3.2.1.49)	14
	GH115	xylan &alpha;-1,2-glucuronidase (EC 3.2.1.131); &alpha;-(4-O-methyl)-glucuronidase (EC 3.2.1.-)	14
	GH125	exo-&alpha;-1,6-mannosidase (EC 3.2.1.-)	14
	GH57	&alpha;-amylase (EC 3.2.1.1); &alpha;-galactosidase (EC 3.2.1.22); amylopullulanase (EC 3.2.1.41); cyclomaltodextrinase (EC 3.2.1.54); branching enzyme (EC 2.4.1.18); 4-&alpha;-glucanotransferase (EC 2.4.1.25)	13
	GH94	cellobiose phosphorylase (EC 2.4.1.20); laminaribiose phosphorylase (EC 2.4.1.31); cellodextrin phosphorylase (EC 2.4.1.49); chitobiose phosphorylase (EC 2.4.1.-); cyclic &beta;-1,2-glucan synthase (EC 2.4.1.-); cellobionic acid phosphorylase (EC 2.4.1.-); &beta;-1,2-oligoglucan phosphorylase (EC 2.4.1.-)	13
	GH27	&alpha;-galactosidase (EC 3.2.1.22); &alpha;-N-acetylgalactosaminidase (EC 3.2.1.49); isomalto-dextranase (EC 3.2.1.94); &beta;-L-arabinopyranosidase (EC 3.2.1.88); galactan:galactan galactosyltransferase (EC 2.4.1.-)	11
	GH24	lysozyme (EC 3.2.1.17)	10
	GH42	&beta;-galactosidase (EC 3.2.1.23); &alpha;-L-arabinopyranosidase (EC 3.2.1.-)	10
	GH8	chitosanase (EC 3.2.1.132); cellulase (EC 3.2.1.4); licheninase (EC 3.2.1.73); endo-1,4-&beta;-xylanase (EC 3.2.1.8); reducing-end-xylose releasing exo-oligoxylanase (EC 3.2.1.156)	10
	GH133	amylo-&alpha;-1,6-glucosidase (EC 3.2.1.33);	9
	GH117	&alpha;-1,3-L-neoagarooligosaccharide hydrolase (EC 3.2.1.-); &alpha;-1,3-L-neoagarobiase / neoagarobiose hydrolase (EC 3.2.1.-)	8
	GH15	glucoamylase (EC 3.2.1.3); glucodextranase (EC 3.2.1.70); &alpha;,&alpha;-trehalase (EC 3.2.1.28)	8
	GH19	chitinase (EC 3.2.1.14); lysozyme (EC 3.2.1.17)	8
	GH63	processing &alpha;-glucosidase (EC 3.2.1.106); &alpha;-1,3-glucosidase (EC 3.2.1.84); &alpha;-glucosidase (EC 3.2.1.20); mannosylglycerate &alpha;-mannosidase / mannosylglycerate hydrolase (EC 3.2.1.170)	8
	GH123	glycosphingolipid &beta;-N-acetylgalactosaminidase (EC 3.2.1.-)	7
	GH17	glucan endo-1,3-&beta;-glucosidase (EC 3.2.1.39); glucan 1,3-&beta;-glucosidase (EC 3.2.1.58); licheninase (EC 3.2.1.73); ABA-specific &beta;-glucosidase (EC 3.2.1.175); &beta;-1,3-glucanosyltransglycosylase (EC 2.4.1.-)	7
	GH37	&alpha;,&alpha;-trehalase (EC 3.2.1.28).	7
	GH89	&alpha;-N-acetylglucosaminidase (EC 3.2.1.50)	7
	GH103	peptidoglycan lytic transglycosylase (EC 3.2.1.-)	5
	GH110	&alpha;-galactosidase (EC 3.2.1.22); &alpha;-1,3-galactosidase (EC 3.2.1.-)	5
	GH116	&beta;-glucosidase (EC 3.2.1.21); &beta;-xylosidase (EC 3.2.1.37); acid &beta;-glucosidase/&beta;-glucosylceramidase (EC 3.2.1.45); &beta;-N-acetylglucosaminidase (EC 3.2.1.52)	5
	GH59	&beta;-galactosidase (EC 3.2.1.23); galactocerebrosidase (EC 3.2.1.46)	5
	GH84	N-acetyl &beta;-glucosaminidase (EC 3.2.1.52); hyaluronidase (EC 3.2.1.35); [protein]-3-O-(GlcNAc)-L-Ser/Thr &beta;-N-acetylglucosaminidase (EC 3.2.1.169)	5
	GH102	peptidoglycan lytic transglycosylase (EC 3.2.1.-)	4
	GH104	peptidoglycan lytic transglycosylase (EC 3.2.1.-)	4
	GH108	N-acetylmuramidase (EC 3.2.1.17)	4
	GH112	lacto-N-biose phosphorylase or galacto-N-biose phosphorylase (EC 2.4.1.211); D-galactosyl-&beta;-1,4-L-rhamnose phosphorylase (EC 2.4.1.247); galacto-N-biose/lacto-N-biose phosphorylase (EC 2.4.1.-)	4
	GH39	&alpha;-L-iduronidase (EC 3.2.1.76); &beta;-xylosidase (EC 3.2.1.37).	4
	GH53	endo-&beta;-1,4-galactanase (EC 3.2.1.89).	4
	GH67	&alpha;-glucuronidase (EC 3.2.1.139); xylan &alpha;-1,2-glucuronidase (EC 3.2.1.131)	4
	GH11	endo-&beta;-1,4-xylanase (EC 3.2.1.8); endo-&beta;-1,3-xylanase (EC 3.2.1.32)	2
	GH44	endoglucanase (EC 3.2.1.4); xyloglucanase (EC 3.2.1.151)	2
	GH66	cycloisomaltooligosaccharide glucanotransferase (EC 2.4.1.248); dextranase (EC 3.2.1.11).	2
	GH74	endoglucanase (EC 3.2.1.4); oligoxyloglucan reducing end-specific cellobiohydrolase (EC 3.2.1.150); xyloglucanase (EC 3.2.1.151)	2
	GH99	glycoprotein endo-&alpha;-1,2-mannosidase (EC 3.2.1.130)	2
	GH120	&beta;-xylosidase (EC 3.2.1.37)	1
	GH128	&beta;-1,3-glucanase (EC 3.2.1.39)	1
	GH48	reducing end-acting cellobiohydrolase (EC 3.2.1.176); endo-&beta;-1,4-glucanase (EC 3.2.1.4); chitinase (EC 3.2.1.14)	1
	GH50	&beta;-agarase (EC 3.2.1.81).	1
	GH55	exo-&beta;-1,3-glucanase (EC 3.2.1.58); endo-&beta;-1,3-glucanase (EC 3.2.1.39)	1
	GH62	&alpha;-L-arabinofuranosidase (EC 3.2.1.55)	1
	GH85	endo-&beta;-N-acetylglucosaminidase (EC 3.2.1.96)	1
	GH86	&beta;-agarase (EC 3.2.1.81); &beta;-porphyranase (EC 3.2.1.178)	1
	GH87	mycodextranase (EC 3.2.1.61); &alpha;-1,3-glucanase (EC 3.2.1.59)	1
	GT
	GT2	cellulose synthase (EC 2.4.1.12); chitin synthase (EC 2.4.1.16); dolichyl-phosphate &beta;-D-mannosyltransferase (EC 2.4.1.83); dolichyl-phosphate &beta;-glucosyltransferase (EC 2.4.1.117); N-acetylglucosaminyltransferase (EC 2.4.1.-); N-acetylgalactosaminyltransferase (EC 2.4.1.-); hyaluronan synthase (EC 2.4.1.212); chitin oligosaccharide synthase (EC 2.4.1.-); &beta;-1,3-glucan synthase (EC 2.…	211
	GT4	sucrose synthase (EC 2.4.1.13); sucrose-phosphate synthase (EC 2.4.1.14); &alpha;-glucosyltransferase (EC 2.4.1.52); lipopolysaccharide N-acetylglucosaminyltransferase (EC 2.4.1.56); phosphatidylinositol &alpha;-mannosyltransferase (EC 2.4.1.57); GDP-Man: Man1GlcNAc2-PP-dolichol &alpha;-1,3-mannosyltransferase (EC 2.4.1.132); GDP-Man: Man3GlcNAc2-PP-dolichol/Man4GlcNAc2-PP-dolichol &alpha;-1,2-ma…	116
	GT51	murein polymerase (EC 2.4.1.129).	77
	GT35	glycogen or starch phosphorylase (EC 2.4.1.1).	61
	GT9	lipopolysaccharide N-acetylglucosaminyltransferase (EC 2.4.1.56); heptosyltransferase (EC 2.4.-.-).	48
	GT30	CMP-&beta;-KDO: &alpha;-3-deoxy-D-manno-octulosonic-acid (KDO) transferase (EC 2.4.99.-).	37
	GT28	1,2-diacylglycerol 3-&beta;-galactosyltransferase (EC 2.4.1.46); 1,2-diacylglycerol 3-&beta;-glucosyltransferase (EC 2.4.1.157); UDP-GlcNAc: Und-PP-MurAc-pentapeptide &beta;-N-acetylglucosaminyltransferase (EC 2.4.1.227); digalactosyldiacylglycerol synthase (EC 2.4.1.241)	36
	GT5	UDP-Glc: glycogen glucosyltransferase (EC 2.4.1.11); ADP-Glc: starch glucosyltransferase (EC 2.4.1.21); NDP-Glc: starch glucosyltransferase (EC 2.4.1.242); UDP-Glc: &alpha;-1,3-glucan synthase (EC 2.4.1.183) UDP-Glc: &alpha;-1,4-glucan synthase (EC 2.4.1.-)	33
	GT26	UDP-ManNAcA: &beta;-N-acetyl mannosaminuronyltransferase (EC 2.4.1.-); UDP-ManNAc: &beta;-N-acetyl-mannosaminyltransferase (EC 2.4.1.-); UDP-Glc: &beta;-1,4-glucosyltransferase (EC 2.4.1.-); &beta;-1,4-galactosyltransferase (EC 2.4.1.-)	26
	GT19	lipid-A-disaccharide synthase (EC 2.4.1.182).	20
	GT8	lipopolysaccharide &alpha;-1,3-galactosyltransferase (EC 2.4.1.44); UDP-Glc: (glucosyl)lipopolysaccharide &alpha;-1,2-glucosyltransferase (EC 2.4.1.-); lipopolysaccharide glucosyltransferase 1 (EC 2.4.1.58); glycogenin glucosyltransferase (EC 2.4.1.186); inositol 1-&alpha;-galactosyltransferase (galactinol synthase) (EC 2.4.1.123); homogalacturonan &alpha;-1,4-galacturonosyltransferase (EC 2.4.1.…	18
	GT20	&alpha;,&alpha;-trehalose-phosphate synthase [UDP-forming] (EC 2.4.1.15); Glucosylglycerol-phosphate synthase (EC 2.4.1.213); trehalose-6-P phosphatase (EC 3.1.3.12); [retaining] GDP-valeniol: validamine 7-phosphate valeniolyltransferase (EC 2.-.-.-)	14
	GT66	dolichyl-diphosphooligosaccharide--protein glycotransferase (EC 2.4.99.18); undecaprenyl-diphosphooligosaccharide--protein glycotransferase (EC 2.4.99.19)	14
	GT83	undecaprenyl phosphate-&alpha;-L-Ara4N: 4-amino-4-deoxy-&beta;-L-arabinosyltransferase (EC 2.4.2.43); dodecaprenyl phosphate-&beta;-galacturonic acid: lipopolysaccharide core &alpha;-galacturonosyl transferase (EC 2.4.1.-)	13
	GT1	UDP-glucuronosyltransferase (EC 2.4.1.17); zeatin O-&beta;-xylosyltransferase (EC 2.4.2.40); 2-hydroxyacylsphingosine 1-&beta;-galactosyltransferase (EC 2.4.1.45); N-acylsphingosine galactosyltransferase (EC 2.4.1.47); flavonol 3-O-glucosyltransferase (EC 2.4.1.91); anthocyanidin 3-O-glucosyltransferase (EC 2.4.1.115); sinapate 1-glucosyltransferase (EC 2.4.1.120); indole-3-acetate &beta;-glucosy…	11
	GT3	glycogen synthase (EC 2.4.1.11).	10
	GT56	TDP-Fuc4NAc: lipid II Fuc4NAc transferase (EC 2.4.1.-)	7
	GT84	cyclic &beta;-1,2-glucan synthase (EC 2.4.1.-);	6
	GT14	&beta;-1,3-galactosyl-O-glycosyl-glycoprotein &beta;-1,6-N-acetylglucosaminyltransferase (EC 2.4.1.102); N-acetyllactosaminide &beta;-1,6-N-acetylglucosaminyltransferase (EC 2.4.1.150); protein O-&beta;-xylosyltransferase (EC 2.4.2.26); UDP-GlcA:arabinogalactan &beta;-glucuronosyltransferase (EC 2.4.1.-)	5
	GT32	&alpha;-1,6-mannosyltransferase (EC 2.4.1.-); &alpha;-1,4-N-acetylglucosaminyltransferase (EC 2.4.1.-); &alpha;-1,4-N-acetylgalactosaminyltransferase (EC 2.4.1.-);GDP-Man: inositol-phosphorylceramide transferase (EC 2.4.1.-); UDP-Gal: &beta;-galactoside &alpha;-1,4-galactosyltransferase (EC 2.4.1.-); UDP-Gal: lactose/N-acetyl-lactosamine &alpha;-1,4-galactosyltransferase (EC 2.4.1.-)	5
	GT11	GDP-L-Fuc: galactoside &alpha;-1,2-L-fucosyltransferase (EC 2.4.1.69); GDP-L-Fuc: &beta;-LacNac &alpha;-1,3-L-fucosyltransferase (EC 2.4.1.-)	3
	GT41	UDP-GlcNAc: peptide &beta;-N-acetylglucosaminyltransferase (EC 2.4.1.255); UDP-Glc: peptide N-&beta;-glucosyltransferase (EC 2.4.1.-)	3
	GT23	N-acetyl-&beta;-D-glucosaminide &alpha;-1,6-L-fucosyltransferase (EC 2.4.1.68); chitin-oligosaccharide &alpha;-1,6-L-fucosyltransferase (EC 2.4.1.-)	2
	GT25	lipopolysaccharide &beta;-1,4-galactosyltransferase (EC 2.4.1.-); &beta;-1,3-glucosyltransferase (EC 2.4.1.-); &beta;-1,2-glucosyltransferase (EC 2.4.1.-); &beta;-1,2-galactosyltransferase (EC 2.4.1.-); LPS &beta;-1,4-galactosyltransferase (EC 2.4.1.-); occidiofungin &beta;-xylosyltransferase (EC 2.4.2.-); UDP-Gal:procollagen &beta;-galactosyltransferase (EC 2.4.1.50)	2
	GT52	&alpha;-2,3-sialyltransferase (EC 2.4.99.4); &alpha;-glucosyltransferase (EC 2.4.1.-)	2
	GT76	Dol-P-Man: &alpha;-1,6-mannosyltransferase (EC 2.4.1.-)	2
	GT77	&alpha;-xylosyltransferase (EC 2.4.2.39); &alpha;-1,3-galactosyltransferase (EC 2.4.1.37); arabinosyltransferase (EC 2.4.2.-); arabinosyltransferase (EC 2.4.2.-)	2
	GT80	&beta;-galactoside &alpha;-2,6-sialyltransferase (EC 2.4.99.1); &beta;-galactoside &alpha;-2,3-sialyltransferase (EC 2.4.99.4)	2
	GT39	Dol-P-Man: protein &alpha;-mannosyltransferase (EC 2.4.1.109)	1
	GT47	heparan &beta;-glucuronyltransferase (EC 2.4.1.225); xyloglucan &beta;-galactosyltransferase (EC 2.4.1.-); heparan synthase (EC 2.4.1.-); arabinan &alpha;-L-arabinosyltransferase (EC 2.4.2.-).	1
	GT73	CMP-&beta;-KDO: &alpha;-3-deoxy-D-manno-octulosonic-acid (KDO) transferase (EC 2.4.99.-).	1
	GT81	NDP-Glc: glucosyl-3-phosphoglycerate synthase (EC 2.4.1.-); NDP-Man: mannosyl-3-phosphoglycerate synthase (EC 2.4.1.-);ADP-Glc: glucosyl-2-glycerate synthase (EC 2.4.1.-)	1
	PL
	PL1	pectate lyase (EC 4.2.2.2); exo-pectate lyase (EC 4.2.2.9); pectin lyase (EC 4.2.2.10).	18
	PL12	heparin-sulfate lyase (EC 4.2.2.8)	12
	PL10	pectate lyase (EC 4.2.2.2)	11
	PL8	hyaluronate lyase (EC 4.2.2.1); chondroitin AC lyase (EC 4.2.2.5); xanthan lyase (EC 4.2.2.12); chondroitin ABC lyase (EC 4.2.2.20)	11
	PL11	rhamnogalacturonan lyase (EC 4.2.2.-); exo-unsaturated rhamnogalacturonan lyase (EC 4.2.2.-)	7
	PL15	oligo-alginate lyase (EC 4.2.2.-); alginate lyase (EC 4.2.2.3)	7
	PL9	pectate lyase (EC 4.2.2.2); exopolygalacturonate lyase (EC 4.2.2.9); thiopeptidoglycan lyase (EC 4.2.2.-).	5
	PL13	heparin lyase (EC 4.2.2.7)	3
	PL21	heparin lyase (EC 4.2.2.7); heparin-sulfate lyase (EC 4.2.2.8); acharan-sulfate lyase (EC 4.2.2.-)	3
			3625
